# Supplementary material for: Significantly increased load of hereditary cancer-linked germline variants in infertile men
Source: Hum Reprod Open. 2025 Feb 21;2025(2):hoaf008. doi: 10.1093/hropen/hoaf008 (PMC11889456; doi:10.1093/hropen/hoaf008)
Supplement: hoaf008_Supplementary_Data [file hoaf008_supplementary_data.zip]

Archive with 4 entries (4 files):
- Supplementary-materials-and-methods-post adjudication clean.docx
- Supplementary_tables_post adjudication clean.xlsx
- Figure-S2-post_adjudication_clean.docx
- Figure-S1-post_adjudication_clean.docx
