# Supplementary material for: Significantly increased load of hereditary cancer-linked germline variants in infertile men
Source: Hum Reprod Open. 2025 Feb 21;2025(2):hoaf008. doi: 10.1093/hropen/hoaf008 (PMC11889456; doi:10.1093/hropen/hoaf008)
Supplement: hoaf008_Supplementary_Data [file hoaf008_supplementary_data.zip › Supplementary_tables_post adjudication clean.xlsx]

## Sheet: Table S1
Supplementary Table S1. Reference values for hormonal and sperm parameters in adult men
Parameter	Reference range	Source
FSH	1.5-12.4 IU/l	Laboratory service, Tartu University Hospital (https://www.kliinikum.ee/yhendlabor/kasiraamat/)
LH	1.7-8.6 IU/l
Testosterone	19-49 years: 8.64-29.0 nmol/l
	≥50 years: 6.68-25.7 nmol/l
PSA	<40 years: <1.4 μg/l
	40-49 years: <2.0 μg/l
	50-59 years: <3.1 μg/l
	60-69 years: <4.1 μg/l
	≥70 years: <4.4 μg/l
Total sperm count	>39 million sperm per ejaculate	World Health Organization, 2021. WHO laboratory manual for the examination and processing of human semen, 6th Edition
Sperm concentration	>16 million/ml
Progressive motility	>32%
Morphology	>4%
Semen volume	>1.5 ml
FSH, follicle-stimulating hormone; LH, luteinizing hormone; PSA, prostate-specific antigen

## Sheet: Table S2
Supplementary Table S2. List of 157 candidate genes analyzed in the study based on Illumina TruSight Hereditary Cancer Panel, COSMIC Cancer Gene Census and OMIM database
	Gene Symbol	Gene Name	Gene Alias(es)	Chromosome Band for Transcript	Major Associated Tumor Types	Mode of Inheritance	Source
1	ACD	shelterin complex subunit and telomerase recruitment factor	TIN2, TINT1	16q22.1	Melanoma Dyscerartosis congenita	Autosomal dominant	TruSight Hereditary Cancer Gene list; MIM: 616553
2	AIP	aryl hydrocarbon receptor-interacting protein	ARA9	11q13.2	Pituitary adenoma	Autosomal dominant	TruSight Hereditary Cancer Gene list; MIM: 102200
3	AKT1	AKT serine/threonine kinase 1	PKB, RAC	14q32.33	Cowden syndrome Breast cancer	Autosomal dominant/Autosomal recessive	TruSight Hereditary Cancer Gene list; MIM: 615109
4	ALK	Anaplastic lymphoma kinase (Ki-1)	ALK1, CD246	2p23.2	Familial neuroblastoma	Autosomal dominant	COSMIC Cancer Gene Cencus
5	APC	adenomatous polyposis coli	DP2.5	5q22.2	Colorectal cancer, adenoma	Autosomal dominant	TruSight Hereditary Cancer Gene list; MIM: 175100; 619182
6	APOBEC3B	Apolipoprotein B mRNA editing enzyme catalytic subunit 3B	FLJ21201, PHRBNL	22q13.1	Breast cancer	Autosomal dominant/Autosomal recessive	COSMIC Cancer Gene Cencus
7	ASPM	Assembly Factor For Spindle Microtubules	ASP, CALMBP1, FLJ10517, FLJ10549, MCPH5	1q31.3	Nevoid basal cell carcinoma syndrome	Autosomal dominant	COSMIC Cancer Gene Cencus
8	ATM	ataxia telangiectasia mutated	TEL1, TELO1	11q22.3	Biallelic mutations: Lymphoid hematological malignancy (leukemia, lymphoma) Monoallelic mutations: Breast cancer	Autosomal dominant/Autosomal recessive	TruSight Hereditary Cancer Gene list; MIM: 114480
9	ATR	ATR serine/threonine kinase	FRP1, MEC1, SCKL, SCKL1	3q23	Familial cutaneous telangiectasia and cancer syndrome Oropharyngeal	Autosomal dominant	COSMIC Cancer Gene Cencus
10	AXIN2	axis inhibitor 2		17q24.1	Oligodontia-colorectal cancer syndrome	Autosomal dominant	MIM: 608615
11	BAP1	BRCA1 associated protein-1 (ubiquitin carboxy-terminal hydrolase)	UCHL2	3p21.1	Melanoma (cutaneous, uveal) Mesothelioma Meningioma Lung cancer (adenocarcinoma)	Autosomal dominant	TruSight Hereditary Cancer Gene list; MIM: 606661; 614327
12	BARD1	BRCA1-associated ring domain 1		2q35	Breast cancer	Autosomal dominant/Autosomal recessive	TruSight Hereditary Cancer Gene list; MIM: 114480
13	BLM	Bloom syndrome, RecQ helicase-like	BS, RECQ2, RECQL3	15q26.1	Lymphoid hematological malignancy Myeloid hematological malignancy Squamous cell carcinoma Gastrointestinal cancers	Autosomal recessive	TruSight Hereditary Cancer Gene list; MIM: 210900
14	BMPR1A	bone morphogenetic protein receptor, type IA	ALK3, CD292	10q23.2	Colorectal cancer Hamartoma	Autosomal dominant	TruSight Hereditary Cancer Gene list; MIM: 610069; 174900
15	BRCA1	breast cancer 1, early onset	BRCC1, PPP1R53, RNF53	17q21.31	Breast cancer Ovarian cancer	Autosomal dominant	TruSight Hereditary Cancer Gene list; MIM: 604370; 614320; 617883
16	BRCA2	breast cancer 2, early onset	FANCD1	13q13.1	Biallelic mutations: Myeloid hematological malignancy (leukemia, myelodysplastic syndrome) Medulloblastoma Wilms tumor Monoallelic mutations: Breast cancer Ovarian cancer Prostate cancer Pancreatic cancer	Autosomal dominant/Autosomal recessive	TruSight Hereditary Cancer Gene list; MIM: 114480; 612555; 613029; 155255; 613347; 176807; 605724; 194070
17	BRIP1	BRCA1 interacting protein C-terminal helicase 1	FANCJ, BACH1	17q23.2	Biallelic mutations: Myeloid hematological malignancy (leukemia, myelodysplastic syndrome) Squamous cell carcinoma (head and neck, esophagus, genital tract) Monoallelic mutations: Breast cancer Ovarian cancer	Autosomal dominant/Autosomal recessive	TruSight Hereditary Cancer Gene list; MIM: 114480; 609054
18	BUB1B	BUB1 mitotic checkpoint serine/threonine kinase B	BUB1A, BUBR1, MAD3L, SSK1	15q15.1	Rhabdomyosarcoma	Autosomal recessive	COSMIC Cancer Gene Cencus
19	CASR	calcium-sensing receptor	PCAR1	3q13.3-q21.1	Breast cancer Prostate tumour Neuroblastoma Colorectal cancer	Autosomal dominant	TruSight Hereditary Cancer Gene list
20	CDC73	cell division cycle 73, Paf1/RNA polymerase II complex component, homolog (S. cerevisiae)	HRPT2, parafibromin	1q31.2	Parathyroid cancer, adenoma Ossifying fibroma (bone)	Autosomal dominant	TruSight Hereditary Cancer Gene list; MIM: 145001; 608266
21	CDH1	cadherin 1, type 1, E-cadherin (epithelial)	UVO, CD324	16q22.1	Breast cancer (lobular) Gastric cancer (diffuse)	Autosomal dominant	TruSight Hereditary Cancer Gene list; MIM: 176807; 137215
22	CDH10	Cadherin 10	T2-CADHERIN	5p14.2	Pancreatic ductal adenocarcinoma	Autosomal dominant/Autosomal recessive	COSMIC Cancer Gene Cencus
23	CDK4	cyclin-dependent kinase 4	PSK-J3	12q14.1	Melanoma	Autosomal dominant	TruSight Hereditary Cancer Gene list; MIM: 609048
24	CDKN1B	cyclin-dependent kinase inhibitor 1B	KIP1	12p13.1	Parathyroid adenoma Colorectal cancer Pituitary and parathyroid tumours Acute lymphoblastic leukaemia	Autosomal dominant	TruSight Hereditary Cancer Gene list; MIM: 610755
25	CDKN2A	cyclin-dependent kinase inhibitor 2A	p14ARF, p16	9p21.3	Melanoma [p16 and p14ARF] Pancreatic cancer [p16 only] Astrocytoma [p14ARFonly]	Autosomal dominant	TruSight Hereditary Cancer Gene list; MIM: 155755; 606719; 155601
26	CEBPA	CCAAT/enhancer binding protein (C/EBP), alpha	CEBP	19q13.11	Myeloid hematological malignancy (leukemia)	Autosomal dominant	TruSight Hereditary Cancer Gene list; MIM: 601626
27	CHEK2	checkpoint kinase 2	CDS1, CHK2	22q12.1	Breast cancer	Autosomal dominant	TruSight Hereditary Cancer Gene list; MIM: 609265
28	CTNNA1	Catenin Alpha 1	CAP102	5q31.2	Hereditary Diffuse Gastric Cancer Syndrome	Autosomal dominant/Autosomal recessive	COSMIC Cancer Gene Cencus
29	CTRC	CHYMOTRYPSIN C	CALDECRIN; CLCR		Pancreatic cancer	Autosomal dominant	TruSight Hereditary Cancer Gene list; MIM: 167800
30	CYLD	Familial cylindromatosis gene	CYLD1, KIAA0849, USPL2	16q12.1	Familial cylindromatosis; familial trichoepithelioma; Brooke-Spiegler syndrome	Autosomal recessive	COSMIC Cancer Gene Cencus
31	DDB2	damage-specific DNA binding protein 2, 48kDa	XPE	11p11.2	Basal cell carcinoma Squamous cell carcinoma Melanoma	Autosomal dominant	TruSight Hereditary Cancer Gene list; MIM: 278740
32	DICER1	dicer 1, ribonuclease type III		14q32.13	Pleuropulmonary blastoma Cystic nephroma Ovarian sex cord tumor	Autosomal dominant	TruSight Hereditary Cancer Gene list; MIM: 138800; 601200
33	DIS3L2	DIS3 mitotic control homolog (S. cerevisiae)-like 2	FAM6A	2q37.1	Wilms tumor	Autosomal recessive	TruSight Hereditary Cancer Gene list; MIM: 267000
34	EGFR	Epidermal growth factor receptor	ERBB, ERBB1, ERRP	7p11.2	Non small cell lung cancer	Autosomal dominant/Autosomal recessive	COSMIC Cancer Gene Cencus
35	EPCAM	epithelial cellular adhesion molecule	TACSTD1	2p21	Colorectal cancer Endometrial cancer Ovarian cancer	Autosomal dominant	TruSight Hereditary Cancer Gene list; MIM: 613244
36	ERCC1	excision repair cross-complementing rodent repair deficiency, complementation group 1	RAD10	19q13.32	Breast cancer	Autosomal recessive	TruSight Hereditary Cancer Gene list
37	ERCC2	excision repair cross-complementing rodent repair deficiency, complementation group 2	XPD	19q13.32	Basal cell carcinoma Squamous cell carcinoma Melanoma	Autosomal recessive	TruSight Hereditary Cancer Gene list; MIM: 278730
38	ERCC3	excision repair cross-complementing rodent repair deficiency, complementation group 3	XPB	2q14.3	Basal cell carcinoma Squamous cell carcinoma Melanoma	Autosomal recessive	TruSight Hereditary Cancer Gene list; MIM: 610651
39	ERCC4	excision repair cross-complementing rodent repair deficiency, complementation group 4	XPF	16p13.12	Basal cell carcinoma Squamous cell carcinoma Melanoma	Autosomal recessive	TruSight Hereditary Cancer Gene list; MIM: 615272; 278760
40	ERCC5	excision repair cross-complementing rodent repair deficiency, complementation group 5	XPG	13q33.1	Basal cell carcinoma Squamous cell carcinoma Melanoma	Autosomal recessive	TruSight Hereditary Cancer Gene list; MIM: 278780
41	EXT1	Multiple exostoses type 1 gene	LGCR, LGS, TTV	8q24.11	Multiple exostoses type 1 Osteosarcoma	Autosomal recessive	COSMIC Cancer Gene Cencus
42	EXT2	Multiple exostoses type 2 gene	SOTV	11p11.2	Multiple exostoses type 2 Osteosarcoma	Autosomal recessive	COSMIC Cancer Gene Cencus
43	FADD	Fas associated via death domain	GIG3, MORT1	11q13.3	Lymphoma	Autosomal dominant/Autosomal recessive	COSMIC Cancer Gene Cencus
44	FAM175A	family with sequence similarity 175 member A	ABRAXAS1	4q21.23	Breast cancer	Autosomal recessive	TruSight Hereditary Cancer Gene list
45	FANCA	Fanconi anemia, complementation group A	FANCH	16q24.3	Myeloid hematological malignancy (leukemia, myelodysplastic syndrome) Squamous cell carcinoma (head and neck, esophagus, genital tract)	Autosomal recessive	TruSight Hereditary Cancer Gene list; MIM: 227650
46	FANCB	Fanconi anemia, complementation group B	FAAP95, FAB	Xp22.2	Myeloid hematological malignancy (leukemia, myelodysplastic syndrome) Squamous cell carcinoma (head and neck, esophagus, genital tract)	X-linked recessive	TruSight Hereditary Cancer Gene list; MIM: 300514
47	FANCC	Fanconi anemia, complementation group C	FAC, FACC	9q22.32	Myeloid hematological malignancy (leukemia, myelodysplastic syndrome) Squamous cell carcinoma (head and neck, esophagus, genital tract)	Autosomal recessive	TruSight Hereditary Cancer Gene list; MIM: 227645
48	FANCD2	Fanconi anemia, complementation group D2	FACD, FANCD	3p25.3	Myeloid hematological malignancy (leukemia, myelodysplastic syndrome) Squamous cell carcinoma (head and neck, esophagus, genital tract)	Autosomal recessive	TruSight Hereditary Cancer Gene list; MIM: 227646
49	FANCE	Fanconi anemia, complementation group E	FACE, FAE	6p21.31	Myeloid hematological malignancy (leukemia, myelodysplastic syndrome) Squamous cell carcinoma (head and neck, esophagus, genital tract)	Autosomal recessive	TruSight Hereditary Cancer Gene list; MIM: 600901
50	FANCF	Fanconi anemia, complementation group F	FAF	11p14.3	Myeloid hematological malignancy (leukemia, myelodysplastic syndrome) Squamous cell carcinoma (head and neck, esophagus, genital tract)	Autosomal recessive	TruSight Hereditary Cancer Gene list; MIM: 603467
51	FANCG	Fanconi anemia, complementation group G	XRCC9	9p13.3	Myeloid hematological malignancy (leukemia, myelodysplastic syndrome) Squamous cell carcinoma (head and neck, esophagus, genital tract)	Autosomal recessive	TruSight Hereditary Cancer Gene list; MIM: 614082
52	FANCI	Fanconi anemia, complementation group I		15q26.1	Myeloid hematological malignancy (leukemia, myelodysplastic syndrome) Squamous cell carcinoma (head and neck, esophagus, genital tract)	Autosomal recessive	TruSight Hereditary Cancer Gene list; MIM: 609053
53	FANCL	Fanconi anemia, complementation group L	PHF9	2p16.1	Myeloid hematological malignancy (leukemia, myelodysplastic syndrome) Squamous cell carcinoma (head and neck, esophagus, genital tract)	Autosomal recessive	TruSight Hereditary Cancer Gene list; MIM: 614083
54	FANCM	Fanconi anemia, complementation group M		14q21.2	Myeloid hematological malignancy (leukemia, myelodysplastic syndrome) Squamous cell carcinoma (head and neck, esophagus, genital tract) Breast cancer	Autosomal recessive	TruSight Hereditary Cancer Gene list
55	FAT1	FAT atypical cadherin 1	CDHF7, CDHR8, FAT	4q35.2	Pancreatic cancer	Autosomal recessive	COSMIC Cancer Gene Cencus
56	FEN1	Flap structure-specific endonuclease 1	FEN-1, MF1, RAD2	11q12.2	Breast cancer	Autosomal dominant/Autosomal recessive	COSMIC Cancer Gene Cencus
57	FH	fumarate hydratase	fumarase	1q43	Renal cell cancer Leiomyosarcoma (uterus) Leiomyomata (cutaneous, uterus)	Autosomal dominant	TruSight Hereditary Cancer Gene list; MIM: 150800
58	FLCN	folliculin	BHD	17p11.2	Renal cell cancer Oncocytoma	Autosomal dominant	TruSight Hereditary Cancer Gene list; MIM: 135150
59	GALNT12	polypeptide N-Acetylgalactosaminyltransferase 12	CRCS1	9q22.33	Colorectal cancer	Autosomal dominant	TruSight Hereditary Cancer Gene list; MIM: 608812
60	GATA2	GATA binding protein 2	NFE1B	3q21.3	Myeloid hematological malignancy (leukemia, myelodysplastic syndrome)	Autosomal dominant	TruSight Hereditary Cancer Gene list; MIM: 601626; 614286
61	GPC3	glypican 3	SDYS, DGSX	Xq26.2	Wilms tumor Hepatoblastoma, hepatocellular carcinoma Neuroblastoma Gonadoblastoma	X-linked recessive	TruSight Hereditary Cancer Gene list; MIM: 312870
62	GREM1	gremlin 1, DAN family BMP antagonist	DAND2, DRM	15q13.3	Colorectal cancer	Autosomal dominant	TruSight Hereditary Cancer Gene list
63	HGF	Hepatocyte growth factor	DFNB39, F-TCF, HGFB, HPTA, SF	7q21.11	Bladder cancer	Autosomal dominant/Autosomal recessive	COSMIC Cancer Gene Cencus
64	HNF1A	HNF1 homeobox A	HNF1, HNF1A, LFB1, MODY3, TCF1	12q24.31	Familial hepatic adenoma Hepatocellular carcinoma	Autosomal recessive	COSMIC Cancer Gene Cencus
65	HOXB13	homeobox B13	PSGD	17q21.32	Prostate cancer	Autosomal dominant	TruSight Hereditary Cancer Gene list; MIM: 610997
66	HRAS	HRas proto-oncogene, GTPase	HRAS1	11p15.5	Costello syndrome Rhabdomyosarcoma Ganglioneuroblastoma Bladder cancer	Autosomal dominant	COSMIC Cancer Gene Cencus
67	KDR	Vascular endothelial growth factor receptor 2	CD309, FLK1, VEGFR, VEGFR2	4q12	Melanoma	Autosomal dominant	COSMIC Cancer Gene Cencus
68	KIF1B	Kinesin Family Member 1B	CMT2A1, CMT2	1p36.22	Neuroblastoma	Autosomal dominant	TruSight Hereditary Cancer Gene list; MIM: 256700
69	KIT	v-kit Hardy-Zuckerman 4 feline sarcoma viral oncogene homolog	PBT, C-Kit, CD117, SCFR	4q12	Gastro-Intestinal Stromal Tumor	Autosomal dominant	TruSight Hereditary Cancer Gene list; MIM: 606764
70	LMO1	LIM domain only 1	RBTN1, RHOM1, TTG1	11p15.4	Neuroblastoma	Autosomal dominant	COSMIC Cancer Gene Cencus
71	LZTR1	Leucine Zipper Like Transcription Regulator 1	SWNTS2, TCFL2	22q11.21	Familial schwannomatosis	Autosomal dominant	TruSight Hereditary Cancer Gene list; MIM: 615670
72	MAD2L2	Mitotic Arrest Deficient 2 Like 2	REV7, FANCV	1p36.22	Fanconi anemia, complementation group V Ovarian cancer	Autosomal recessive	MIM: 617243
73	MAX	MYC associated factor X		14q23.3	Paraganglioma Pheochromocytoma	Autosomal dominant	TruSight Hereditary Cancer Gene list; MIM: 171300
74	MEN1	multiple endocrine neoplasia I	menin	11q13.1	Parathyroid adenoma Pituitary adenoma Neuroendocrine tumor (gastro-entero-pancreatic tract) Carcinoid tumor Adrenocortical carcinoma	Autosomal dominant	TruSight Hereditary Cancer Gene list; MIM: 131100
75	MET	met proto-oncogene (hepatocyte growth factor receptor)	HGFR; c-Met	7q31.2	Renal cell cancer (papillary carcinoma)	Autosomal dominant	TruSight Hereditary Cancer Gene list; MIM: 605074
76	MITF	microphthalmia-associated transcription factor	WS2; CMM8; WS2A; bHLHe32	3p13	Melanoma	Autosomal dominant	TruSight Hereditary Cancer Gene list; MIM:614456
77	MLH1	mutL homolog 1, colon cancer, nonpolyposis type 2 (E. coli)	COCA2, HNPCC2	3p22.2	Biallelic mutations: Brain tumors Hematological malignancy Embryonal tumors Monoallelic mutations: Colorectal cancer Endometrial cancer Ovarian cancer	Autosomal dominant/Autosomal recessive	TruSight Hereditary Cancer Gene list; MIM: 609310, 276300; 158320
78	MPL	MPL Protooncogene, thrombopoietin receptor	CD110, THPOR, TPOR	1p34.2	Familial essential thrombocythemia	Autosomal dominant	COSMIC Cancer Gene Cencus
79	MRE11A	MRE11 homolog A, double strand break repair nuclease	MRE11	11q21	Breast cancer Ovarian cancer Prostate cancer	Autosomal recessive	TruSight Hereditary Cancer Gene list
80	MSH2	mutS homolog 2, colon cancer, nonpolyposis type 1 (E. coli)	COCA1, HNPCC1	2p21	Biallelic mutations: Brain tumors Hematological malignancy Embryonal tumors Monoallelic mutations: Colorectal cancer Endometrial cancer Ovarian cancer Sebaceous adenoma, carcinoma, epithelioma	Autosomal dominant/Autosomal recessive	TruSight Hereditary Cancer Gene list; MIM: 120435; 619096; 158320
81	MSH3	mutS homolog 3 (E. coli)	MRP1, DUP	5q14.1	Polyposis	Autosomal recessive	TruSight Hereditary Cancer Gene list; MIM: 617100
82	MSH6	mutS homolog 6 (E. coli)	GTBP	2p16.3	Biallelic mutations: Brain tumors Hematological malignancy Embryonal tumors Monoallelic mutations: Colorectal cancer Endometrial cancer Ovarian cancer	Autosomal dominant/Autosomal recessive	TruSight Hereditary Cancer Gene list; MIM: 608089; 614350; 619097
83	MUC6	Mucin 6	MUC-6	11p15.5	Gastric cancer Rectal cancer	Autosomal dominant/Autosomal recessive	COSMIC Cancer Gene Cencus
84	MUTYH	mutY homolog (E. coli)	MYH	1p34.1	Colorectal cancer, adenoma	Autosomal recessive	TruSight Hereditary Cancer Gene list; MIM: 608456
85	NBN	nibrin	NBS1	8q21.3	Lymphoid hematological malignancy Medulloblastoma Glioma Rhabdomyosarcoma	Autosomal recessive	TruSight Hereditary Cancer Gene list; MIM: 613065; 251260
86	NF1	neurofibromin 1		17q11.2	Glioma Malignant peripheral nerve sheath tumor	Autosomal dominant	TruSight Hereditary Cancer Gene list; MIM: 607785; 162210; 162200
87	NF2	neurofibromin 2 (merlin)		22q12.2	Vestibular schwannoma Meningioma Ependymoma	Autosomal dominant	TruSight Hereditary Cancer Gene list; MIM: 101000
88	NSD1	nuclear receptor binding SET domain protein 1	STO	5q35.3	Neuroblastoma Presacral ganglioma Sacrococcygeal teratoma Lymphoid hematological malignancy (leukemia)	Autosomal dominant	TruSight Hereditary Cancer Gene list; MIM: 117550
89	NTHL1	Nth like DNA glycosylase 1	OCTS3, NTH1	16p13.3	Familial adenomatous polyposis	Autosomal recessive	TruSight Hereditary Cancer Gene list; MIM: 616415
90	PALB2	partner and localizer of BRCA2	FANCN	16p12.2	Biallelic mutations: Myeloid hematological malignancy (leukemia, myelodysplastic syndrome) Medulloblastoma Neuroblastoma Wilms tumor Monoallelic mutations: Breast cancer Pancreatic cancer	Autosomal dominant/Autosomal recessive	TruSight Hereditary Cancer Gene list; MIM: 620442; 613348; 610832
91	PARN	polyadenylate-specific ribonuclease	DAN	16p13.12	Dyskeratosis congenita	Autosomal recessive	MIM: 616353
92	PDGFRA	Platelet Derived Growth Factor Receptor Alpha	CD140A, GAS9	4q12	Gastrointestinal stromal tumor	Autosomal dominant	TruSight Hereditary Cancer Gene list; MIM: 175510
93	PHOX2B	paired-like homeobox 2b	PMX2B	4p13	Neuroblastoma	Autosomal dominant	TruSight Hereditary Cancer Gene list; MIM: 613013; 613013
94	PIK3CA	Phosphatidylinositol-4,5-Bisphosphate 3-Kinase Catalytic Subunit Alpha	CLAPO, CLOVE, MCMTC, MCAP	3q26.32	Hamartomas	Autosomal dominant	TruSight Hereditary Cancer Gene list; MIM: 615108
95	PMS1	PMS1 Homolog 1, Mismatch Repair System Component	MLH2, PMSL1	2q32.2	hereditary non-polyposis colorectal cancer Endometrial cancer Ovarian cancer	Autosomal recessive	COSMIC Cancer Gene Cencus
96	PMS2	PMS2 postmeiotic segregation increased 2 (S. cerevisiae)	PMSL2, HNPCC4	7p22.1	Biallelic mutations: Brain tumors Hematological malignancy Supratentorial primitive neuroectodermal tumors Monoallelic mutations: Colorectal cancer Endometrial cancer Ovarian cancer	Autosomal dominant/Autosomal recessive	TruSight Hereditary Cancer Gene list; MIM: 614337; 619101
97	POLD1	DNA polymerase delta 1, catalytic subunit	CDC2, POLD	19q13.33	Polyposis	Autosomal dominant	TruSight Hereditary Cancer Gene list; MIM: 612591
98	POLE	DNA polymerase epsilon, catalytic subunit	POLE1	12q24.33	Colorectal cancer Melanoma Endometrioid cancer Breast cancer	Autosomal dominant	TruSight Hereditary Cancer Gene list; MIM: 615083
99	POLQ	DNA polymerase theta	POLH	3q13.33	Breast cancer	Autosomal dominant/Autosomal recessive	COSMIC Cancer Gene Cencus
100	POT1	Protection Of Telomeres 1	CMM10, HPOT1, GLM9	7q31.33	Melanoma	Autosomal dominant	TruSight Hereditary Cancer Gene list; MIM: 615848
101	PRF1	Perforin 1	HPLH2, P1, PFP	10q22.1	Hemophagocytic lymphohistiocytosis, familial, 2 Lymphoma, non-Hodgkin	Autosomal recessive	COSMIC Cancer Gene Cencus
102	PRKAR1A	protein kinase, cAMP-dependent, regulatory, type I, alpha	TSE1	17q24.2	Myxoma (cardiac/cutaneous/breast) Thyroid cancer, adenoma Pituitary adenoma Testicular cancer (sex cord-stromal tumor) Psammomatous melanotic schwannoma Adrenal cortical hyperplasia (Primary pigmented nodular adrenocortical disease)	Autosomal dominant	TruSight Hereditary Cancer Gene list; MIM: 160980; 255960
103	PTCH1	patched 1	PTCH, NBCCS, BCNS	9q22.32	Basal cell carcinoma Medulloblastoma	Autosomal dominant	TruSight Hereditary Cancer Gene list; MIM: 109400
104	PTEN	phosphatase and tensin homolog	BZN, MHAM	10q23.31	Breast cancer Thyroid cancer, adenoma Endometrial cancer, leiomyoma Colorectal cancer, adenoma, hamartoma Renal cell cancer	Autosomal dominant	TruSight Hereditary Cancer Gene list; MIM: 613028; 607174; 158350
105	PTPN13	Protein-tyrosine phosphate, nonreceptor-type 13	PTP-BAS, PTP-BL, PTP1E, PTPL1	4q21.3	Familial Hepatocellular Carcinoma	Autosomal recessive	COSMIC Cancer Gene Cencus
106	RAD50	RAD50 Homolog, Double Strand Break Repair Protein		5q31.1	Breast cancer	Autosomal recessive	TruSight Hereditary Cancer Gene list; MIM: 613078
107	RAD51	RAD51 Recombinase	RAD51A, FANCR	15q15.1	Breast cancer	Autosomal dominant	TruSight Hereditary Cancer Gene list; MIM: 114480; 617244
108	RAD51B	RAD51 Paralog B	RAD51L1	14q24.1	Breast cancer Ovarian cancer	Autosomal dominant/Autosomal recessive	TruSight Hereditary Cancer Gene list
109	RAD51C	RAD51 homolog C (S. cerevisiae)	RAD51L2	17q22	Monoallelic mutations: Ovarian cancer	Autosomal dominant/Autosomal recessive	TruSight Hereditary Cancer Gene list; MIM: 613399; 613390
110	RAD51D	RAD51 homolog D (S. cerevisiae)	RAD51L3	17q12	Ovarian cancer	Autosomal dominant	TruSight Hereditary Cancer Gene list; MIM: 614291
111	RB1	retinoblastoma 1	OSRC, RB	13q14.2	Retinoblastoma Pinealoma Sarcoma Melanoma	Autosomal dominant	TruSight Hereditary Cancer Gene list; MIM: 180200
112	RECQL4	RecQ protein-like 4	RecQ4	8q24.3	Osteosarcoma Basal cell carcinoma Squamous cell carcinoma	Autosomal recessive	TruSight Hereditary Cancer Gene list; MIM: 218600; 266280; 268400
113	RET	ret proto-oncogene	HSCR1	10q11.21	Medullary thyroid cancer Pheochromocytoma	Autosomal dominant	TruSight Hereditary Cancer Gene list; MIM: 155240; 171400; 162300; 171300
114	RFWD3	Ring finger and WD repeat domain 3	FANCW, FLJ10520, RNF201	16q23.1	Fanconi anemia W	Autosomal recessive	COSMIC Cancer Gene Cencus
115	RHBDF2	rhomboid 5 homolog 2 (Drosophila)	RHBDL6	17q25.1	Esophageal cancer	Autosomal dominant	TruSight Hereditary Cancer Gene list; MIM: 148500
116	RINT1	RAD50-Interacting Protein 1	ILFS3	7q22.3	Infantile liver failure syndrome	Autosomal recessive	TruSight Hereditary Cancer Gene list
117	RNASEL	Ribonuclease L	RNS4	1q25.3	Prostate cancer	Autosomal dominant	MIM: 601518
118	RNF43	ring finger protein 43	RNF124	17q22	Sessile serrated polyposis cancer syndrome	Autosomal dominant	MIM: 617108
119	RTEL1	regulator of telomere elongation helicase 1	KIAA1088, NHL, RTEL, C20ORF41	20q13.33	Dyskeratosis congenita	Autosomal dominant/Autosomal recessive	MIM: 615190
120	RUNX1	runt-related transcription factor 1	AML1, CBFA2	21q22.12	Myeloid hematological malignancy (leukemia)	Autosomal dominant	TruSight Hereditary Cancer Gene list; MIM: 601626; 601399
121	SBDS	SBDS Ribosome maturation factor	CGI-97, FLJ10917, SDO1, SDS, SWDS	7q11.21	Schwachman-Diamond syndrome	Autosomal recessive	COSMIC Cancer Gene Cencus
122	SDHA	succinate dehydrogenase complex flavoprotein subunit A	SDHF, SDH2	5p15.33	Paraganglioma	Autosomal dominant	TruSight Hereditary Cancer Gene list; MIM: 614165
123	SDHAF2	succinate dehydrogenase complex assembly factor 2	SDH5, PGL2	11q12.2	Paraganglioma Pheochromocytoma	Autosomal dominant	TruSight Hereditary Cancer Gene list; MIM: 601650
124	SDHB	succinate dehydrogenase complex, subunit B, iron sulfur (Ip)	SDH1	1p36.13	Paraganglioma Pheochromocytoma Renal cell cancer	Autosomal dominant	TruSight Hereditary Cancer Gene list; MIM: 606764; 606864; 115310
125	SDHC	succinate dehydrogenase complex, subunit C, integral membrane protein, 15kDa	PGL3	1q23.3	Paraganglioma Pheochromocytoma	Autosomal dominant	TruSight Hereditary Cancer Gene list; MIM: 606764; 606864; 605373
126	SDHD	succinate dehydrogenase complex, subunit D, integral membrane protein	PGL1	11q23.1	Paraganglioma Pheochromocytoma	Autosomal dominant	TruSight Hereditary Cancer Gene list; MIM: 606864; 168000
127	SETBP1	SET binding protein 1	SEB, KIAA0437	18q12.3	Schinzel-Giedion syndrome	Autosomal dominant	COSMIC Cancer Gene Cencus
128	SLX4	SLX4 structure-specific endonuclease subunit homolog (S. cerevisiae)	FANCP, BTBD12	16p13.3	Squamous cell carcinoma (head and neck)	Autosomal recessive	TruSight Hereditary Cancer Gene list; MIM: 613951
129	SMAD4	SMAD family member 4	MADH4, DPC4	18q21.2	Colorectal cancer, hamartoma	Autosomal dominant	TruSight Hereditary Cancer Gene list; MIM: 175050; 139210; 174900
130	SMARCA4	SWI/SNF Related, Matrix Associated, Actin Dependent Regulator Of Chromatin, Subfamily A, Member 4	BRG1	19p13.2	Prostate cancer Small cell carcinoma of the ovary, hypercalcemic type	Autosomal dominant	TruSight Hereditary Cancer Gene list; MIM: 613325
131	SMARCB1	SWI/SNF related, matrix associated, actin dependent regulator of chromatin, subfamily b, member 1	INI1, SNF5L1	22q11.23	Rhabdoid tumor (renal, extra-renal) Choroid plexus carcinoma Medulloblastoma Central primitive neuroectodermal tumor	Autosomal dominant	TruSight Hereditary Cancer Gene list; MIM: 609322; 162091
132	SMARCE1	SWI/SNF Related, Matrix Associated, Actin Dependent Regulator Of Chromatin, Subfamily E, Member 1	BAF57	17q21.2	Meningioma	Autosomal dominant	TruSight Hereditary Cancer Gene list; MIM: 607174
133	SPINK1	Serine Peptidase Inhibitor Kazal Type 1	PSTI, TATI	5q32	Pancreatic cancer	Autosomal dominant	TruSight Hereditary Cancer Gene list; MIM: 167800
134	SPOP	Speckle type POZ protein	BTBD32, TEF2	17q21.33	Prostate cancer	Autosomal recessive	COSMIC Cancer Gene Cencus
135	SPRED1	Sprouty-Related, EVH1 Domain-Containing Protein 1	PPP1R147, LGSS, NFLS	15q14	Legius syndrome, cafe-au-lait spots	Autosomal dominant	TruSight Hereditary Cancer Gene list; MIM: 611431
136	STAT3	Signal Transducer And Activator Of Transcription 3	APRF	17q21.2	paediatric large granular lymphocytic leukaemia	Autosomal dominant	COSMIC Cancer Gene Cencus
137	STK11	serine/threonine kinase 11	LKB1	19p13.3	Colorectal cancer, hamartoma, adenoma Gastric cancer, hamartoma, adenoma Breast cancer Ovarian cancer (epithelial, sex cord-stromal tumor) Testicular cancer (sex cord-stromal tumor) Pancreatic cancer Cervical cancer (adenoma malignum)	Autosomal dominant	TruSight Hereditary Cancer Gene list; MIM: 175200
138	SUFU	suppressor of fused homolog (Drosophila)	SUFUH, SUFUXL	10q24.32	Medulloblastoma	Autosomal dominant	TruSight Hereditary Cancer Gene list; MIM: 155255; 607174; 620343
139	TERC	telomerase rna component		3q26.2	Dyskeratosis congenita	Autosomal dominant	MIM: 127550
140	TERF2IP	Telomeric Repeat-Binding Factor 2-Interacting Protein 1	RAP1, DRIP5	16q23.1	Melanoma	Autosomal dominant/Autosomal recessive	TruSight Hereditary Cancer Gene list
141	TERT	Telomerase Catalytic Subunit	HEST2, EST2, TCS1, TRT	5p15.33	Leukemia, melanoma	Autosomal dominant	TruSight Hereditary Cancer Gene list; MIM: 601626; 615134; 613989
142	TGFBR2	Transforming Growth Factor Beta Receptor 2	MFS2, TBR-II, TBRII	3p24.1	Hereditary Nonpolyposis Colorectal Cancer type 6	Autosomal dominant	COSMIC Cancer Gene Cencus
143	TINF2	terf1-interacting nuclear factor 2	TRF1-INTERACTING NUCLEAR FACTOR 2, TIN2	14q12	Dyskeratosis congenita	Autosomal dominant	MIM: 613990
144	TMEM127	transmembrane protein 127		2q11.2	Pheochromocytoma	Autosomal dominant	TruSight Hereditary Cancer Gene list; MIM: 171300
145	TP53	tumor protein p53	LFS1	17p13.1	Breast cancer Sarcoma Adrenocortical carcinoma Astrocytoma Glioblastoma	Autosomal dominant	TruSight Hereditary Cancer Gene list; MIM: 202300; 614740; 260500; 114500; 137800; 259500; 618165; 151623
146	TP63	Tumor protein p63	EEC3, KET, NBP, OFC8, P40, P51, P53CP, P63, P73H, P73L, SHFM4, TP53CP, TP53L, TP73L	3q28	Non small cell lung cancer	Autosomal dominant	COSMIC Cancer Gene Cencus
147	TSC1	tuberous sclerosis 1	LAM, hamartin	9q34.13	Renal cell cancer, angiomyolipoma Subependymal giant cell astrocytoma Rhabdomyoma (cardiac) Hamartoma (retinal, gastrointestinal tract)	Autosomal dominant	TruSight Hereditary Cancer Gene list; MIM: 606690; 191100
148	TSC2	tuberous sclerosis 2	TSC4, tuberin	16p13.3	Renal cell cancer, angiomyolipoma Subependymal giant cell astrocytoma Rhabdomyoma (cardiac) Hamartoma (retinal, gastrointestinal tract)	Autosomal dominant	TruSight Hereditary Cancer Gene list; MIM: 613254
149	UBE2T	Ubiquitin Conjugating Enzyme E2 T	FANCT	1q32.1	Fanconi anemia, complementation group T	Autosomal recessive	MIM: 616435
150	USP9X	Ubiquitin specific peptidase 9 X-linked	DFFRX, FAF, MRX99	Xp11.4	Colon carcinoma	X-linked	COSMIC Cancer Gene Cencus
151	VHL	von Hippel-Lindau tumor suppressor, E3 ubiquitin protein ligase	VHL1	3p25.3	Renal cell cancer Pheochromocytoma Neuroendocrine tumor (pancreas) Hemangioblastoma (central nervous system, retina)	Autosomal dominant	TruSight Hereditary Cancer Gene list; MIM: 263400; 171300; 193300
152	WAS	WASP actin nucleation promoting factor	IMD2, THC, WASP, WASPA	Xp11.23	Wiskott-Aldrich syndrome Lymphoma	X-linked recessive	COSMIC Cancer Gene Cencus
153	WRN	recq protein-like 2	RECQL2	8p12	Werner syndrome	Autosomal recessive	MIM: 277700
154	WT1	Wilms tumor 1		11p13	Wilms tumor Gonadoblastoma	Autosomal dominant	TruSight Hereditary Cancer Gene list; MIM: 194080; 136680; 194070
155	XPA	xeroderma pigmentosum, complementation group A	XP1, XPAC	9q22.33	Basal cell carcinoma Squamous cell carcinoma Melanoma	Autosomal recessive	TruSight Hereditary Cancer Gene list; MIM:278700
156	XPC	xeroderma pigmentosum, complementation group C	RAD4, XPCC	3p25.1	Basal cell carcinoma Squamous cell carcinoma Melanoma	Autosomal recessive	TruSight Hereditary Cancer Gene list; MIM: 278720
157	XRCC2	X-Ray Repair Cross Complementing 2	FANCU	7q36.1	Fanconi anemia, complementation group U	Autosomal recessive	TruSight Hereditary Cancer Gene list; MIM: 617247

## Sheet: Table S3
Supplementary Table S3. Flags and plugins in implementing Ensembl Variant Effect Predictor (v105.0) for the variant annotation.
Category		Flags and plugins	Description
Flags	Run options	--cache	Enables the use of data from the cache
		--stats_text	Generates the stats in a plain text file
		--tab	Generates the output in a tab-delimited format
		--assembly GRCh38	Specifies the assembly version
		--species homo_sapiens	Specifies the species of the data
	Output options	--variant_class	Retrieves the Sequence Ontology variant class
		--sift b	Retrieves SIFT prediction term and score
		--polyphen b	Retrieves PolyPhen prediction term and score, using the default humVar score
		--gene_phenotype	Reports whether the overlapped gene is associated with a phenotype, disease or trait
		--regulatory	Retrieves the feature type of RegulatoryFeature or MotifFeature by looking for overlaps with regulatory regions
		--show_ref_allele	Retrieves the reference allele
		--numbers	Retrieves the affected exon and intron
		--individual all	Retrieves all the individual IDs seperately by ﻿considering only alternate alleles present in the genotypes of the specified individual(s)
	Identifiers	--transcript_version	Outputs the version numbers to Ensembl transcript identifiers
		--protein	Outputs the Ensembl protein identifier
		--symbol	Output the gene symbol (e.g., HGNC)
		--ccds	Outputs the CCDS transcript identifer
		--canonical	Indicates if the transcript is the canonical transcript for the gene by adding a flag
		--mane	Indicates if the transcript is the MANE Select or MANE Plus Clinical transcript for the gene by adding a flag
		--biotype	Outputs the biotype of the transcript or regulatory feature
		--domains	Outputs names of overlapping protein domains
		--xref_refseq	Outputs aligned RefSeq mRNA identifier for transcript
	Co-located variants	--check_existing	Checks for the existence of known variants that are co-located with the input by using the default parameter of comparing the alleles and variants on an allele-specific basis
		--max_af	Reports the highest allele frequency observed in any population from 1000 genomes, ESP or gnomAD
		--var_synonyms	Reports the known synonyms for co-located variants
		--pubmed	Reports the Pubmed IDs for publications citing the existing variant
		--af_gnomad	Outputs the allele frequency from Genome Aggregation Database (gnomAD) exome populations
		--clin_sig_allele 0	Outputs all known clinical significance values at the given locus
		--custom	Annotates the variants using the ClinVar data as custom annotation
Plugins		--plugin dbNSFP	Retrieves the data for missense variants from a tabix-indexed dbNSFP file
		--plugin CADD	Retrieves the CADD scores for variants from one or more tabix-indexed CADD data files
		--plugin SpliceAI	Retrieves the pre-calculated annotations from SpliceAI (a deep neural network, developed by Illumina, Inc that predicts splice junctions from an arbitrary pre-mRNA transcript sequence)

## Sheet: Table S4
Supplementary Table S4. Variant pre-filtering criteria after annotation with Ensembl Variant Effect Predictor.
VEP annotations	Inclusion and exclusion criteria
MAX_AF	Exclude >0.01
BIOTYPE	Include "protein_coding"
Canonical	Include "yes"
INTRON	Include "-"
EXON	Exclude "-"
Consequence	Include when at least one of the following is present: "frameshift_variant", "missense_variant", "stop_gained", "stop_lost", "start_lost", "splice_region_variant", "splice_acceptor", "splice_donor" Exclude "inframe_deletion", "inframe_duplication", "inframe_insertion" (all variants including any such consequence)
IMPACT	Exclude "LOW"
SIFT	Exclude "tolerated"*
POLYPHEN	Exclude "benign"*
CADD_PHRED (all respective columns)	Exclude ≤10
CLINSIG	Exclude benign and likely benign (if combined with other classifications then retain the variant)
ClinVar_CLNSIG	Exclude benign and likely benign (if combined with other classifications then retain the variant)
* Excluded only variants where both SIFT and POLYPHEN criteria were met.

## Sheet: Table S5
Supplementary Table S5. Primers and PCR conditions for variant validation using Sanger sequencing.
Variant		cDNA change	Primers (5'-3')
Gene	Genomic change (hg38)	protein change	Forward	Reverse	Annealing temp (°C)
ATM	chr11_108345889_T/G	c.8565 T>G p.Ser2855Arg	GGTTATCTGGAACTACTTAGGCA	CCACATCATCACTATCATCCCC	TD 65,5 - 55,5
BARD1	chr2_214728709_CA/-	c.2300_2301del p.Val767fs	CCAAGATTCTGGTGTCCTCATTA	CCATCAATACAGTCGCATACCA	TD 65,5 - 55,5
BRCA1	chr17_43057063_-/G	c.5266dup p.Gln1756fs	CTCATCTGCTTAAAGTCCCAGC	TTCAATGGAAGTGGAGCAGACA	55.1
BRCA1	chr17_43063909_C/T	c.5117G>A p.Gly1706Glu	GGTAACTCAGACTCAGCATCAG	CTAGGGGAGGCTGATATGAAGT	TD 67,1 - 57,1
BRCA1	chr17_43091496_T/-	c.4035del p.Glu1346fs	CCTAGCTGTGTGAAGGACTTTT	TGATGTTCCTGAGATGCCTTTG	55.1
BRCA2	chr13_32338201_TG/-	c.3847_3848del p.Val1283fs	CATTTGAAGTGCCTGAAAACCA	TGACTACTGGCACTTTTGTTGA	TD 61,4 - 51,4
BRCA2	chr13_32339700_-/A	c.5351dupA p.Asn1784fs	TGAGACCATTGAGATCACAGCT	AGCCAGTGGTAAAATCGTTTGT	TD 63,4 - 53,4
BRCA2	chr13_32362596_A/T	c.7879A>T p.Ile2627Phe	AGCACCAAGACTAAGAAAGGC	CAGAAAGGGTGCTTCTTCAACT	54.5
BRIP1	chr17_61686009_-/A	c.2732dup p.Thr912fs	ACACTGTAGTTCCTGGACACAT	CAGTAATTGTCAAATGGAGAGAGC	55.1
BRIP1	chr17_61808579_G/C	c.806C>G p.Ser269Ter	CCAAGCTTTAAGACCAAATCCCAT	TCGATGACTCTTGACTGTTTCC	55.1
CHEK2	chr22_28695800_T/G	c.1169A>C p.Tyr390Ser	CTGTGCAAAAGGGCCAGACATCATCAT/ CCTCCTACCAGTCTGTGCAG	CTGGGCATGGTGGTGTGCATC/ ACTGATCTAGCCTACGTGTCT	Nested PCR, TD 75,3-65,3 TD 64,5 - 54,5
EGFR	chr7_55173126_T/C	c.2061+2T>C	AGGAAAAGTGTGCCTGGTAG	CAAAGCAGGAATCTCTCGCC	TD 63,4 - 53,4
HOXB13	chr17_48726995_C/A	c.650G>T p.Arg217Leu	ATGAACTTGTTAGCCGCATA	ATTCTACAGGCAAATTCTGGAA	49.3
HOXB13	chr17_48728343_C/T	c.251G>A p.Gly84Glu	CTGGTAGGTTCCCGGATATC	GGGGAATCCAAAGCGTTTTAAA	53.4
HOXB13	chr17_48728343_C/T	c.251G>A p.Gly84Glu	CTGGTAGGTTCCCGGATATC	GGGGAATCCAAAGCGTTTTAAA	53.4
MLH1	chr3_36993621_T/C	c.74T>C p.Ile25Thr	CTCTTCTGGCGCCAAAATGT	CGCAGACCGTGTGTTTCTTT	TD 68,4 - 53,4
MSH2	chr2_47476400_G/A	c.2039G>A p.Arg680Gln	GCGATTAATCATCAGTGTACAG	GTAGCTACGGAAAACTTTGATT	51.4
MSH2	chr2_47476409_G/T	c.2048G>T p.Gly683Val	TCAGTGTAAACCTACGCGATTA	ACCTTATAAATCTCCACTACCA	51.5
NF1	chr17_31259047_G/T	c.4348G>T p.Ala1450Ser	TAGCAGATGTCTTGTGTTATGA	AATTTTCTTGCCACTTACTCAG	51.4
PALB2	chr16_23629897_G/A	c.2257C>T p.Arg753Ter	AATGGATTGTACCTGTTCGACG	AATATGGATGAAGAAAGGCCCG	55.1
PALB2	chr16_23634954_A/-	c.1592del p.Leu531fs	GCCAGGCAAATAGTAATTGT	AACTAAAGTCAGCTCTCCCG	TD 63,4 - 53,4
PHOX2B	chr4_41748515_G/-	c.96del p.Phe33fs	GAGAAAGCTGAAGGTCCTTAC	AATAACTCATCCGTCTATTGGG	53.4
RAD51C	chr17_58703316_C/G	c.692C>G p.Ser231Ter	TTTCAGAACACCGAAAAGCT	AGCTCCTATCAAACCACATTGT	49.3
RAD51C	chr17_58720757_-/CAAT	c.851_854dup p.Met286fs	CTGCCCCAGGTTCAAATGA	CTAAGCACAGTACCGTTAGATAC	TD 62,5 - 52,5
RAD51C	chr17_58732547_CAGT/C	c.1026+5_1026+7del	ACGGGTAATTTGAAGGGTGT	GCTGTCCTCAAATATGCTTGC	TD 61,4 - 51,4
SMAD4	chr18_51065450_A/G	c.983A>G p.Tyr328Cys	AGCCTTATATCTTTCTCATGGG	AAAACACCGACAATTAAGATGG	51.4
TP53	chr17_7675070_C/T	c.542G>A p.Arg181His	ACTCGGATAAGATGCTGAGGAG	TAGAGAGAGTTGGCGTCTACAC	57.1
TSC1	chr9_132907353_A/-	c.1281del p.Ala428fs	ATTTATAGCAGAGCGAGGGTCA	TCGAGCATATTGTAAAGTAGTT	49.8
TSC2	chr16_2076142_G/A	c.2714G>A p.Arg905Gln	TCTCATCTCAGGTTTAATCAGT	TCAACGAGAGACCCAAGAGG	51.4
PCR primers were designed and verified to map uniquely to the human genome using Primer3 (v4.1.0) (Kõresaar et al. 2018), Primer-BLAST (Ye et al. 2012), and GenomeTester (v1.3) (Andreson et al. 2006) and Benchling (https://www.benchling.com/) platforms. PCR protocol was optimized for each primer pair.
TD, touchdown.
References
Andreson R, Reppo E, Kaplinski L, Remm M. GENOMEMASKER package for designing unique genomic PCR primers. BMC Bioinformatics 2006;7:172.
Kõressaar T, Lepamets M, Kaplinski L, Raime K, Andreson R, Remm M. Primer3_masker: integrating masking of template sequence with primer design software. Bioinformatics 2018;34:1937–1938.
Ye J, Coulouris G, Zaretskaya I, Cutcutache I, Rozen S, Madden TL. Primer-BLAST: A tool to design target-specific primers for polymerase chain reaction. BMC Bioinformatics 2012;13:134.

## Sheet: Table S6
Supplementary Table S6. Variant information, in silico predictions and final assesment of variants found in the hereditary cancer gene panel of 157 genes.
Case Noa	Reproductive phenotype	Reproductive subtype	Gene	Genomic change (hg38)	cDNA change, protein change	rs code	Zygosity	gnomAD exomes MAF (overall) v4.0.0	gnomAD MAF (NFE) v4.0.0	CADD scoreb	REVEL (Sourced from Franklin by genoox)	SIFT	PolyPhen	ClinVar (number of submissions) (https://www.ncbi.nlm.nih.gov/clinvar/)	Franklin by genoox (https://franklin.genoox.com)	ACMG classification (Franklin by Genoox platform) (assessment date 27.10.2024)	Availability of pedigree	Supporting clinical data for the pathogenicity of the variant	Manual assessment of pathogenicityc	Final classification
Case 1	Fertile	Normozoospermia	ATM	chr11-108345889 T>G	c.8565 T>G p.Ser2855Arg	rs780905851	HET	2.053e-06	1.695e-06	33	0.9	deleterious	probably damaging	P/LP (7)	P	PM3: strong, PS1: strong, PM5: moderate, PM2: moderate, PM1:moderate, PP3:supporting	No	not reported	ClinVar submissions LP or P. No medical history of ESTAND case to confidently report as P	LP
Case 2	Fertile	Normozoospermia	BARD1	chr2-214728708 TCA>T	c.2300_2301del p.Val767fs	rs750413473	HET	2.463e-05	2.288e-05	31	n.a	n.a	n.a	P/LP (12)	P	PS3: moderate, PS4: moderate, PVS1: strong, PM2: moderate	No	not reported	ClinVar submissions LP or P. No medical history of ESTAND case to confidently report as P	LP
Case 3	Fertile	Normozoospermia	BRCA1	chr17-43057062 T>TG	c.5266dup p.Gln1756fs	rs80357906	HET	6.91e-05	5.424e-05	33	n.a	n.a	n.a	P (81) Reviewed by expert panel	P	PS4: moderate, PS3: supporting, PVS1: very strong, PM2: moderate	No	n.a		P
Case 4	Infertile	Oligozoospermia	BRCA1	chr17-43063909 C>T	c.5117G>A p.Gly1706Glu	rs80356860	HET	6.841e-07	1.695e-06	25.8	0.86	deleterious	benign	P (16) Reviewed by expert panel	P	PS3: strong, PS4: moderate, PP1: supporting, PM2: moderate, PM5: moderate, PP3: moderate	Yes	Family history of early-onset breast cancer (mother, 30s)		P
Case 5	Fertile	Normozoospermia	BRCA1	chr17-43091495 CT>C	c.4035del p.Glu1346fs	rs80357711	HET	8.213e-06	1.441e-05	20.5	n.a	n.a	n.a	P (39) Reviewed by expert panel	P	PS4: moderate, PVS1: very strong, PM2: moderate	No	n.a		P
Case 6 (Kasak et al. 2022)	Infertile	Non-obstructive azoospermia	BRCA2	chr13-32333271 CATCTT>C	c.1796_1800del p.Ser599Ter	rs276174813	HET	2.75e-06	2.704e-06	n.a	n.a	n.a	n.a	P (26) Reviewed by expert panel	P	PS4: moderate, PVS1: very strong, PM2: moderate	No	Thigh leiomyosarcoma in 30s		P
Case 7 (Kasak et al. 2022)	Infertile	Non-obstructive azoospermia	BRCA2	chr13-32337999 G>GGT	c.3646_3649dup p.Arg1217fs	n.a	HET	n.d	n.d	n.a	n.a	n.a	n.a	LP (1)	LP	PVS1: very strong, PM2: moderate	No	not reported		LP
Case 8	Infertile	Oligozoospermia	BRCA2	chr13-32338200 CTG>C	c.3847_3848del p.Val1283fs	rs80359405	HET	3.722e-05	4.97e-05	19.44	n.a	n.a	n.a	P(52) Reviewed by expert panel	P	PS4: moderate, PVS1: very strong, PM2: moderate	Yes	Family history of prostate (father) and breast cancer (mother)		P
Case 9	Infertile	Non-obstructive azoospermia	BRCA2	chr13-32339699 C>CA	c.5351dup p.Asn1784fs	rs80359507	HET	2.738e-06	2.7e-06	n.a	n.a	n.a	n.a	P (28) Reviewed by expert panel	P	PS4: moderate, PVS1: very strong, PM2: moderate	No	not reported		P
Case 10	Fertile	Normozoospermia	BRCA2	chr13_32362596 A>T	c.7879A>T p.Ile2627Phe	rs80359014	HET	6.362e-06	1.143e-05	25.2	0.8	deleterious	possibly damaging	P (27) Reviewed by expert panel	P	PP4: strong, PS3: strong, PM2: moderate, PM5: moderate, PM1: moderate, PP3: supporting, PP5 supporting	No	n.a		P
Case 11	Infertile	Non-obstructive azoospermia	BRIP1	chr17-61808579 G>C	c.806C>G p.Ser269Ter	rs1412610651	HET	n.d	1.47e-05	37	n.a	n.a	n.a	P/LP (3)	P	PVS1: very strong, PM2: moderate, PP5: supporting	No	not reported	ClinVar submissions LP or P. No medical history of ESTAND case to confidently report as P	LP
Case 12 (Lillepea et al. 2024)	Infertile	Non-obstructive azoospermia	BRIP1	chr17-61859862 G>C	c.139C>G p.Pro47Ala	rs28903098	HET	0.0003681	0.000456	25.5	0.7	deleterious	probably damaging	P/VUS/LB (32)	VUS	PM2: moderate, PP3: supporting, PP5: moderate, BP6: supporting, BS2: supporting	Yes	Family history of gastric (father, diagnosed in 40s, died 53 y), brain (mother, died 63 y), uterine (sister) and breast cancer (sister's daughter, bilateral, diagnosed at 37 y)	Family history of multiple cases of early-onset cancer	LP
Case 13	Infertile	Non-obstructive azoospermia + Cryptorchidism	CHEK2	chr22-28695800 T>G	c.1169A>C p.Tyr390Ser	rs200928781	HET	1.369e-05	1.611e-05	28.3	0.87	deleterious	probably damaging	P/LP (15)	P	PS4: strong, PP1: supporting, PS3: supporting, PM2: moderate, PM5: moderate, PM1: moderate, PP3: supporting	No	n.a	ClinVar submissions LP or P. No medical history of ESTAND case to confidently report as P	LP
Case 14	Infertile	Oligozoospermia + Crytorchidism	EGFR	chr7-55173126 T>C	c.2061+2T>C	rs587777939	HET	5.49e-06	7.628e-06	25.7	n.a	n.a	n.a	LP (2)	P	PVS1: very strong, PM2: moderate, PP5: supporting	No	not reported		LP
Case 15 (Kasak et al. 2018)	Infertile	Non-obstructive azoospermia	FANCM	chr14-45189123 C>T	c.5101C>T p.Gln1701Ter	rs147021911	HOM	0.0009517	0.0007442	36	n.a	n.a	n.a	P/LP/VUS (13)	P	PVS1: very strong, PM2: moderate, PP5: supporting	Yes	not reported		P
Case 16 (Lillepea et al. 2024)	Infertile	Oligozoospermia	FANCM	chr14-45189123 C>T	c.5101C>T p.Gln1701Ter	rs147021911	HOM	0.0009517	0.0007442	36	n.a	n.a	n.a	P/LP/VUS (13)	P	PVS1: very strong, PM2: moderate, PP5: supporting	Yes	Family history of early-onset prostate cancer (father, died young)		P
Case 17 (Kasak et al. 2018)	Infertile	Non-obstructive azoospermia	FANCM	chr14-45159189 C>CA	c.1491dup p.Gln498fs	rs797045116	CHET	2.464e-05	2.629e-05	23.7	n.a	n.a	n.a	P/LP (5)	P	PM3: strong, PVS1: very strong, PM2: moderate	Yes	not reported	Brothers with infertility causative by the combination of the variants	LP
				chr14-45183764 A>G	c.4387-10A>G	rs1555365959		n.d	n.d	25	n.a	n.a	n.a	P (1)	VUS	PM2: moderate, PP3: moderate, PP5 : supporting
Case 18 (Kasak et al. 2018)	Infertile	Non-obstructive azoospermia + Cryptorchidism	FANCM	chr14-45159189 C>CA	c.1491dup p.Gln498fs	rs797045116	CHET	2.464e-05	2.629e-05	23.7	n.a	n.a	n.a	P/LP (5)	P	PM3: strong, PVS1: very strong, PM2: moderate	Yes	not reported	Brothers with infertility causative by the combination of the variants	LP
				chr14-45183764 A>G	c.4387-10A>G	rs1555365959		n.d	n.d	25	n.a	n.a	n.a	P (1)	VUS	PM2: moderate, PP3: moderate, PP5 : supporting
Case 19 (Lillepea et al. 2024)	Infertile	Non-obstructive azoospermia	FANCM	chr14-45159189 C>CA	c.1491dup p.Gln498fs	rs797045116	HOM	2.464e-05	2.629e-05	23.7	n.a	n.a	n.a	P/LP (5)	P	PM3: strong, PVS1: very strong, PM2: moderate	No	not reported		P
Case 20	Infertile	Oligozoospermia + Crytorchidism	HOXB13	chr17-48726995 C>A	c.650G>T p.Arg217Leu	rs749518336	HET	1.3e-05	4.237e-06	31	0.97	deleterious	probably damaging	VUS (4)	LP	PP3: strong, PM2: moderate	No	not reported		LP
Case 21	Infertile	Non-obstructive azoospermia	HOXB13	chr17-48728343 C>T	c.251G>A p.Gly84Glu	rs138213197	HET	0.00176	0.001852	28.1	0.45	deleterious	probably damaging	P/LP/VUS (29)	P	PP1: moderate, PM2:moderate, PP5: very strong	No	not reported	Conflicting submissions in ClinVar. In silico predictions suggestive of a disease causing variant in a gene known to cause cancer. No medical history of prostate cancer in ESTAND case to confidently report as P.	LP
Case 22	Infertile	Non-obstructive azoospermia + Cryptorchidism	HOXB13	chr17-48728343 C>T	c.251G>A p.Gly84Glu	rs138213197	HET	0.00176	0.001852	28.1	0.45	deleterious	probably damaging	P/LP/VUS (29)	P	PP1: moderate, PM2:moderate, PP5: very strong	No	Earlier diagnosis of Klippel-Trenaunay-Weber syndrome	Conflicting submissions in ClinVar. In silico predictions suggestive of a disease causing variant in a gene known to cause cancer. No medical history of prostate cancer in ESTAND case to confidently report as P.	LP
Case 23 (Juchnewitsch et al. 2024)	Infertile	Non-obstructive azoospermia + Cryptorchidism	LZTR1	chr22-20991684 G>A	c. 848G>A p. Arg283Gln	rs1223430276	HET	0	8.497e-07	32	0.61	uncertain	probably damaging	P/LP (15)	LP	PS2: strong, PM2: moderate, PM1: moderate	Yes	Symptoms associated with Noonan syndrome: delayed growth spurt (16 y), problems with digestion in childhood, mild pectus excavatum, arrythmina, congenital impaired vision and hearing, migrane, schwannomatosis - tumor in the cranial nerve, paralysis of vocal cords	Additional medical hisotry in ESTAND patient supporting genotype-phenotype link	P
Case 24	Infertile	Oligozoospermia + Crytorchidism	MLH1	chr3-36993621 T>C	c.74T>C p.Ile25Thr	rs63750514	HET	2.736e-06	2.698e-06	32	0.93	deleterious	probably damaging	VUS (3)	LP	PM2: moderate, PM5: moderate, PP3: moderate, PM1: moderate	Yes	Family history of leukemia (mother's half-sister)		LP
Case 25	Infertile	Oligozoospermia + Crytorchidism	MSH2	chr2-47476400 G>A	c.2039G>A p.Arg680Gln	rs1203462814	HET	4.104e-06	1.695e-06	32	0.91	deleterious	probably damaging	VUS (7)	LP	PM2: moderate, PM5: moderate, PP3: moderate	No	not reported		LP
Case 26	Infertile	Non-obstructive azoospermia + Cryptorchidism	MSH2	chr2-47476409 G>T	c.2048G>T p.Gly683Val	rs755920849	HET	6.841e-06	9.322e-06	28	0.89	deleterious	probably damaging	VUS/LB (15)	LP	PM2: moderate, PM5: moderate, PP3: moderate	No	not reported		LP
Case 27	Infertile	Oligozoospermia + Crytorchidism	MSH6	chr2-47800548 TATTG>T	c.2569_2572del p.Asp857fs	rs587779243	HET	1.368e-06	1.799e-06	33	n.a	n.a	n.a	P (9) Reviewed by expert panel	P	PS4: moderate, PVS1: very strong, PM2: moderate	No	not reported		P
Case 28 (Juchnewitsch et al. 2024)	Infertile	Oligozoospermia	NF1	chr17-31259047 G>T	c.4348G>T p.Ala1450Ser	n.a	HET	n.d	n.d	27.9	0.84	deleterious	probably damaging	LP, VUS (2)	P	PS4: strong, PM1: moderate, PP2: supporting, PM2: moderate, PM5: supporting, PP3: supporting	Yes	Symptoms associated with neurofibromatosis 1: scoliosis, several tibial bone fractures, gonarthrosis, prone to traumas, fifth finger clinodactyly, contracture of joints, neuralgia, lower limb lymphedema (from knees to feet), periodontitis; astigmatism, myopia, hypertension, ptosis and xanthelasma near both lower eyelids, alopecia (curly hair in youthhood). Family history of early-onset breast can…		LP
Case 29	Infertile	Oligozoospermia + Crytorchidism	PALB2	chr16-23629897 G>A	c.2257C>T p.Arg753Ter	rs180177110	HET	1.026e-05	1.186e-05	32	n.a	n.a	n.a	P (25)	P	PM3: very strong, PVS1: very strong, PM2: moderate	No	not reported		P
Case 30	Infertile	Oligozoospermia	PALB2	chr16-23634953 CA>C	c.1592del p.Leu531fs	rs180177102	HET	6.635e-05	2.542e-06	23.8	n.a	n.a	n.a	P (15) Reviewed by expert panel	P	PS4: moderate, PS3: supporting, PVS1: very strong, PM2: moderate	No	not reported		P
Case 31	Infertile	Non-obstructive azoospermia + Cryptorchidism	PHOX2B	chr4-41748514 AG>A	c.96del p.Phe33fs	n.a	HET	n.d	n.d	n.a	n.a	n.a	n.a	n.a	LP	PVS1: very strong, PM2: moderate	No	Neoplasm of uncertain or unknown behaviour (D48.7), Hirschprung disease, part of the bowel resected, ileus		LP
Case 32	Infertile	Non-obstructive azoospermia + Cryptorchidism	RAD51C	chr17-58703316 C>G	c.692C>G p.Ser231Ter	rs1060502588	HET	n.d	1.47e-05	36	n.a	n.a	n.a	P (4)	P	PS4: moderate, PVS1: very strong, PM2: moderate	No	not reported		P
Case 33	Infertile	Oligozoospermia	RAD51C	chr17-58720756 C>CCAAT	c.851_854dup p.Met286fs	rs1060502605	HET	n.d	n.d	n.a	n.a	n.a	n.a	P/LP (3)	P	PVS1: very strong, PM2: moderate, PP5: supporting	No	not reported		P
Case 34	Infertile	Oligozoospermia	SMAD4	chr18_51065450 A>G	c.983A>G p.Tyr328Cys	n.a	HET	n.d	n.d	29.4	0.96	deleterious	probably damaging	n.a	LP	PM1: moderate, PP2: supporting, PM2: moderate, PP3: moderate	No	not reported		LP
Case 35 (Juchnewitch et al. 2024)	Infertile	Oligozoospermia	SPRED1	chr15_38351302 C>T	c.973C>T p.Arg325Ter	rs1057518683	HET	1.2e-06	1.205e-06	38	n.a	n.a	n.a	P (4)	P	PS4: moderate, PP1: supporting, PS3: supporting, PVS1: strong, PM2: moderate	Yes	Symptoms associated with Legius syndrome: Café-au-lait macules, including large spots on the back and head.Vertebral defects, Schmorl’s nodes, congenital urethral stenosis (op. at 30 y), hydronephrosis, hypertension. Family history of early-onset colon cancer (mother, died 54-55 y) and cervical cancer (aunt), son & daughter also had Café-au-lait macules		P
			TP63	chr3-189872929 C>T	c.1283C>T p.Pro428Leu	-	HET	n.d	n.d	27.1	0.69	deleterious	n.a	LP (1)	LP	PS4: moderate, PM2: moderate, PP3: supporting, PP2: supporting				LP
Case 36	Infertile	Oligozoospermia	TP53	chr17-7675070 C>T	c.542G>A p.Arg181His	rs397514495	HET	1.505e-05	1.78e-05	25	0.8	deleterious	probably damaging	P/LP/VUS (23)	P	PS4: strong, PS3: supporting, PP1: supporting, PM2: moderate, PM5: moderate, PM1: moderate, PP3: supporting, BS3: supporting	Yes	Lymphoma. Family history of prostate cancer (father), leukemia (paternal grandfather)		P
Case 37	Infertile	Oligozoospermia	TSC1	chr9-132907352 CA>C	c.1281del p.Ala428fs	n.a	HET	n.d	n.d	n.a	n.a	n.a	n.a	n.a	LP	PVS1: very strong, PM2: moderate	Yes	Symptoms associated with tuberous sclerosis 1: childhood onset epilepsy, hypomelanic macules, angiofibroma on the face, ungual fibroma, shagreen patches; kidney failure and cysts. Family history of epilepsy (mother), renal cancer and gynecological cancer (grandmother)		LP
Case 38	Infertile	Oligozoospermia	TSC2	chr16-2076142 G>A	c.2714G>A p.Arg905Gln	rs45517259	HET	n.d	n.d	32	0.96	deleterious	probably damaging	P/LP (15)	P	PS4: moderate, PP1: supporting, PS3: supporting, PP3: strong, PM2: moderate, PM5: moderate	No	not reported		P
Case 39 (Lillepea et al. 2024)	Infertile	Non-obstructive azoospermia + Cryptorchidism	WT1	chr11-32396277 A>T	c.1244T>A p.Met415Lys	n.a	HET	n.d	n.d	28	0.4	deleterious	possibly damaging	LP (1)	LP	PS4: moderate, PM2: moderate, PM1: supporting, PP2: supporting	No	Congenital anomaly of the left kidney		LP
Case 40 (Lillepea et al. 2024)	Infertile	Non-obstructive azoospermia	WT1	chr11-32434910 A>C	c.451T>G p.Trp151Gly	n.a	HET	n.d	n.d	33	0.79	deleterious	probably damaging	LP (1)	LP	PS4: moderate, PM2: moderate, PP3: moderate, PP2: supporting	Yes	Basalioma, urinary and kidney complaints. Family history of prostate cancer (grandfather) and leukemia (maternal uncle)		LP
Case 41	Infertile	Non-obstructive azoospermia + Cryptorchidism	BRIP1	chr17-61686008 C>CA	c.2732dup p.Thr912fs	rs752780954	HET	2.386e-05	4.066e-05	17.47	n.a	n.a	n.a	P/LP (8)	P	PS4: moderate, PVS1: very strong, PM2: moderate	No	Severe hypospadias		P
			RAD51C	chr17-58732547 CAGT>C	c.1026+5_1026+7del	rs587781410	HET	3.018e-05	3.909e-05	23	n.a	n.a	n.a	P/LP (20)	LP	PS4: moderate, PS3: supporting, PM2: moderate, PP3: moderate				LP
a13/41 of these ESTAND cases have been previously reported within the framework of other research papers.
bCADD score - Combined Annotation dependent depletion score GRCh38-v1.6. https://cadd.gs.washington.edu/
cManual assessment is marked for variants that show a higher/lower pathogenicity classification than what is indicated in Franklin by genoox (https://franklin.genoox.com) database
B, benign; chet, combined heterozygous; het, heterozygous; hom, homozygous; LB, likely benign; LP, likely pathogenic; MAF, minor allele frequency; n.a., not available; n.d., not determined; NFE, non-Finnish European; op., operation; P, pathogenic; VUS, variant of uncertain significance.

## Sheet: Table S7
Supplementary Table S7. Described reproductive phenotype based on the MGI database (https://www.informatics.jax.org/) and references.
Gene with likely pathogenic/pathogenic variant in the ESTAND cohort	Abnormal male reproductive phenotype of mouse models based on the MGI database (https://www.informatics.jax.org/) or referenced literature	References to infertility in mutant mice	References to predisposition to cancer in mutant mice
ATM	Azoospermia, small testes	Barlow C, Hirotsune S, Paylor R, Liyanage M, Eckhaus M, Collins F, Shiloh Y, Crawley JN, Ried T, Tagle D, Wynshaw-Boris A. Atm-deficient mice: a paradigm of ataxia telangiectasia. Cell. 1996 Jul 12;86(1):159-71.	Spring K, Ahangari F, Scott SP, Waring P, Purdie DM, Chen PC, Hourigan K, Ramsay J, McKinnon PJ, Swift M, Lavin MF. Mice heterozygous for mutation in Atm, the gene involved in ataxia-telangiectasia, have heightened susceptibility to cancer. Nature genetics. 2002 Sep;32(1):185-90. Spring K, Cross S, Li C, Watters D, Ben-Senior L, Waring P, Ahangari F, Lu SL, Chen P, Misko I, Paterson C. Atm knock-…
BARD1	male infertility, small testes	Billing D, Horiguchi M, Wu-Baer F, Taglialatela A, Leuzzi G, Nanez SA, Jiang W, Zha S, Szabolcs M, Lin CS, Ciccia A. The BRCT domains of the BRCA1 and BARD1 tumor suppressors differentially regulate homology-directed repair and stalled fork protection. Molecular cell. 2018 Oct 4;72(1):127-39.	Shakya R, Szabolcs M, McCarthy E, Ospina E, Basso K, Nandula S, Murty V, Baer R, Ludwig T. The basal-like mammary carcinomas induced by Brca1 or Bard1 inactivation implicate the BRCA1/BARD1 heterodimer in tumor suppression. Proceedings of the National Academy of Sciences. 2008 May 13;105(19):7040-5. McCarthy EE, Celebi JT, Baer R, Ludwig T. Loss of Bard1, the heterodimeric partner of the Brca1 tu…
BRCA1	Azoospermia, small testes, male infertility	Shakya R, Reid LJ, Reczek CR, Cole F, Egli D, Lin CS, DeRooij DG, Hirsch S, Ravi K, Hicks JB, Szabolcs M. BRCA1 tumor suppression depends on BRCT phosphoprotein binding, but not its E3 ligase activity. Science. 2011 Oct 28;334(6055):525-8.	Ludwig T, Fisher P, Ganesan S, Efstratiadis A. Tumorigenesis in mice carrying a truncating Brca1 mutation. Genes & development. 2001 May 15;15(10):1188-93. Bai F, Smith MD, Chan HL, Pei XH. Germline mutation of Brca1 alters the fate of mammary luminal cells and causes luminal-to-basal mammary tumor transformation. Oncogene. 2013 May;32(22):2715-25.
BRCA2	Azoospermia, small testes, male infertility	Connor F, Bertwistle D, Mee PJ, Ross GM, Swift S, Grigorieva E, Tybulewicz VL, Ashworth A. Tumorigenesis and a DNA repair defect in mice with a truncating Brca2 mutation. Nature genetics. 1997 Dec 1;17(4):423-30.	Bennett LM, Mcallister KA, Ward T, Malphurs J, Collins NK, Seely JC, Davis BJ, Wiseman RW. Mammary Tumor Induction and Premature Ovarian Failure in ApcMin Mice Are Not Enhanced by Brca2 Defi ciency. Toxicologic pathology. 2001 Jan;29(1):117-25. Friedman LS, Thistlethwaite FC, Petel KJ, Yu VP, Lee H, Venkitaraman AR, Abel KJ, Carlton MB, Hunter SM, Colledge WH, Evans MJ. Thymic lymphomas in mice w…
BRIP1	Oligozoospermia, small testes, abnormal spermatogonia proliferation and morphology	Sun X, Brieño-Enríquez MA, Cornelius A, Modzelewski AJ, Maley TT, Campbell-Peterson KM, Holloway JK, Cohen PE. FancJ (Brip1) loss-of-function allele results in spermatogonial cell depletion during embryogenesis and altered processing of crossover sites during meiotic prophase I in mice. Chromosoma. 2016 Jun;125:237-52.	Matsuzaki K, Borel V, Adelman CA, Schindler D, Boulton SJ. FANCJ suppresses microsatellite instability and lymphomagenesis independent of the Fanconi anemia pathway. Genes & Development. 2015 Dec 15;29(24):2532-46.
CHEK2	No mouse model with abnormal male reproductive phenotype reported	None reported	Bahassi EM, Robbins SB, Yin M, Boivin GP, Kuiper R, van Steeg H, Stambrook PJ. Mice with the CHEK2* 1100delC SNP are predisposed to cancer with a strong gender bias. Proceedings of the National Academy of Sciences. 2009 Oct 6;106(40):17111-6.
EGFR	No mouse model with abnormal male reproductive phenotype reported	None reported	Politi K, Zakowski MF, Fan PD, Schonfeld EA, Pao W, Varmus HE. Lung adenocarcinomas induced in mice by mutant EGF receptors foundin human lung cancers respondto a tyrosine kinase inhibitor orto down-regulation of the receptors. Genes & development. 2006 Jun 1;20(11):1496-510. Normanno N, De Luca A, Bianco C, Strizzi L, Mancino M, Maiello MR, Carotenuto A, De Feo G, Caponigro F, Salomon DS. Epider…
FANCM	Azoospermia, small testes, abnormal spermatogonia morphology	Bakker ST, van de Vrugt HJ, Rooimans MA, Oostra AB, Steltenpool J, Delzenne-Goette E, van der Wal A, van der Valk M, Joenje H, te Riele H, de Winter JP. Fancm-deficient mice reveal unique features of Fanconi anemia complementation group M. Human molecular genetics. 2009 Sep 15;18(18):3484-95.	Bakker ST, van de Vrugt HJ, Rooimans MA, Oostra AB, Steltenpool J, Delzenne-Goette E, van der Wal A, van der Valk M, Joenje H, te Riele H, de Winter JP. Fancm-deficient mice reveal unique features of Fanconi anemia complementation group M. Human molecular genetics. 2009 Sep 15;18(18):3484-95.
HOXB13	No reproductive phenotype reported; abnormal prostate gland	Economides KD, Capecchi MR. Hoxb13 is required for normal differentiation and secretory function of the ventral prostate. Development. 2003; 130 (10): 2061–2069.	Gingrich JR, Barrios RJ, Foster BA, Greenberg NM. Pathologic progression of autochthonous prostate cancer in the TRAMP model. Prostate cancer and prostatic diseases. 1999 Mar;2(2):70-5.
LZTR1	No mouse model with abnormal male reproductive phenotype reported	None reported	Ko A, Hasanain M, Oh YT, d'Angelo F, Sommer D, Frangaj B, Tran S, Bielle F, Pollo B, Paterra R, Mokhtari K. LZTR1 mutation mediates oncogenesis through stabilization of EGFR and AXL. Cancer Discovery. 2023 Mar 1;13(3):702-23.
MLH1	Azoospermia, small testes, arrest in male meiosis	Baker SM, Plug AW, Prolla TA, Bronner CE, Harris AC, Yao X, Christie DM, Monell C, Arnheim N, Bradley A, Ashley T. Involvement of mouse Mlh1 in DNA mismatch repair and meiotic crossing over. Nature genetics. 1996 Jul 1;13(3):336-42. Edelmann W, Cohen PE, Kane M, Lau K, Morrow B, Bennett S, Umar A, Kunkel T, Cattoretti G, Chaganti R, Pollard JW. Meiotic pachytene arrest in MLH1-deficient mice. Cel…	Avdievich E, Reiss C, Scherer SJ, Zhang Y, Maier SM, Jin B, Hou Jr H, Rosenwald A, Riedmiller H, Kucherlapati R, Cohen PE. Distinct effects of the recurrent Mlh1G67R mutation on MMR functions, cancer, and meiosis. Proceedings of the National Academy of Sciences. 2008 Mar 18;105(11):4247-52. Edelmann W, Yang K, Kuraguchi M, Heyer J, Lia M, Kneitz B, Fan K, Brown AM, Lipkin M, Kucherlapati R. Tumor…
MSH2	No mouse model with abnormal male reproductive phenotype reported	None reported	de Wind N, Dekker M, van Rossum A, van der Valk M, te Riele H. Mouse models for hereditary nonpolyposis colorectal cancer. Cancer research. 1998 Jan 15;58(2):248-55.
MSH6	No mouse model with abnormal male reproductive phenotype reported	None reported	Edelmann W, Yang K, Umar A, Heyer J, Lau K, Fan K, Liedtke W, Cohen PE, Kane MF, Lipford JR, Yu N. Mutation in the mismatch repair gene Msh6 causes cancer susceptibility. Cell. 1997 Nov 14;91(4):467-77. Yang G, Scherer SJ, Shell SS, Yang K, Kim M, Lipkin M, Kucherlapati R, Kolodner RD, Edelmann W. Dominant effects of an Msh6 missense mutation on DNA repair and cancer susceptibility. Cancer cell. …
NF1	Cryptorchidism, abnormal spermatogenesis, abnormal spermatid morphology, enlarged testes, decreased litter size, reduced male fertility	Chohan H, Esfandiarei M, Arman D, Van Raamsdonk CD, van Breemen C, Friedman JM, Jett KA. Neurofibromin haploinsufficiency results in altered spermatogenesis in a mouse model of neurofibromatosis type 1. Plos one. 2018 Dec 20;13(12):e0208835.	Jacks T, Shih TS, Schmitt EM, Bronson RT, Bernards A, Weinberg RA. Tumour predisposition in mice heterozygous for a targeted mutation in Nf1. Nature genetics. 1994 Jul 1;7(3):353-61.
PALB2	Reduced sperm count, small testes, reduced litter size	Simhadri S, Peterson S, Patel DS, Huo Y, Cai H, Bowman-Colin C, Miller S, Ludwig T, Ganesan S, Bhaumik M, Bunting SF. Male fertility defect associated with disrupted BRCA1-PALB2 interaction in mice. Journal of Biological Chemistry. 2014 Aug 1;289(35):24617-29.	Bowman-Colin C, Xia B, Bunting S, Klijn C, Drost R, Bouwman P, Fineman L, Chen X, Culhane AC, Cai H, Rodig SJ. Palb2 synergizes with Trp53 to suppress mammary tumor formation in a model of inherited breast cancer. Proceedings of the National Academy of Sciences. 2013 May 21;110(21):8632-7.
PHOX2B	No mouse model with abnormal male reproductive phenotype reported	None reported	Ke XX, Zhang D, Zhao H, Hu R, Dong Z, Yang R, Zhu S, Xia Q, Ding HF, Cui H. Phox2B correlates with MYCN and is a prognostic marker for neuroblastoma development. Oncology Letters. 2015 Jun;9(6):2507-14.
RAD51C	Abnormal spermatogenesis, oligozoospermia, decreased litter size	Kuznetsov S, Pellegrini M, Shuda K, Fernandez-Capetillo O, Liu Y, Martin BK, Burkett S, Southon E, Pati D, Tessarollo L, West SC. RAD51C deficiency in mice results in early prophase I arrest in males and sister chromatid separation at metaphase II in females. The Journal of cell biology. 2007 Feb 26;176(5):581-92.	Tumiati M, Hemmes A, Uusivirta S, Koopal S, Kankainen M, Lehtonen E, Kuznetsov SG. Loss of Rad51c accelerates tumourigenesis in sebaceous glands of Trp53‐mutant mice. The Journal of Pathology. 2015 Jan;235(1):136-46.
SMAD4	Azoospermia, small testis, male infertility, abnormal male meiosis	Narula A, Kilen S, Ma E, Kroeger J, Goldberg E, Woodruff TK. Smad4 overexpression causes germ cell ablation and leydig cell hyperplasia in transgenic mice. The American journal of pathology. 2002 Nov 1;161(5):1723-34.	Hohenstein P, Molenaar L, Elsinga J, Morreau H, van der Klift H, Struijk A, Jagmohan‐Changur S, Smits R, van Kranen H, van Ommen GJ, Cornelisse C. Serrated adenomas and mixed polyposis caused by a splice acceptor deletion in the mouse Smad4 gene. Genes, Chromosomes and Cancer. 2003 Mar;36(3):273-82.
SPRED1	No reproductive phenotype reported; abnormal seminal vesicle morphology	Data from MGI database only sourced from the International Mouse Phenotyping Consortium (IMPC).	Qiao J, Liang C, Zhao D, Nguyen LX, Chen F, Suo S, Hoang DH, Pellicano F, Rodriguez IR, Elhajmoussa Y, Ghoda L. Spred1 deficit promotes treatment resistance and transformation of chronic phase CML. Leukemia. 2022 Feb;36(2):492-506.
TP53	Abnormal spermatogenesis, small testes	Tyner SD, Venkatachalam S, Choi J, Jones S, Ghebranious N, Igelmann H, Lu X, Soron G, Cooper B, Brayton C, Hee Park S. p53 mutant mice that display early ageing-associated phenotypes. Nature. 2002 Jan 3;415(6867):45-53. Liu D, Ou L, Clemenson Jr GD, Chao C, Lutske ME, Zambetti GP, Gage FH, Xu Y. Puma is required for p53-induced depletion of adult stem cells. Nature cell biology. 2010 Oct;12(10):9…	Jacks T, Remington L, Williams BO, Schmitt EM, Halachmi S, Bronson RT, Weinberg RA. Tumor spectrum analysis in p53-mutant mice. Current biology. 1994 Jan 1;4(1):1-7. Olive KP, Tuveson DA, Ruhe ZC, Yin B, Willis NA, Bronson RT, Crowley D, Jacks T. Mutant p53 gain of function in two mouse models of Li-Fraumeni syndrome. Cell. 2004 Dec 17;119(6):847-60
TP63	No reproductive phenotype reported; abnormal/absent prostate gland	Signoretti S, Waltregny D, Dilks J, Isaac B, Lin D, Garraway L, Yang A, Montironi R, McKeon F, Loda M. p63 is a prostate basal cell marker and is required for prostate development. The American journal of pathology. 2000 Dec 1;157(6):1769-75.	Flores ER, Sengupta S, Miller JB, Newman JJ, Bronson R, Crowley D, Yang A, McKeon F, Jacks T. Tumor predisposition in mice mutant for p63 and p73: evidence for broader tumor suppressor functions for the p53 family. Cancer cell. 2005 Apr 1;7(4):363-73.
TSC1	Abnormal spermatogenesis, small testes	Tanwar PS, Kaneko-Tarui T, Zhang L, Teixeira JM. Altered LKB1/AMPK/TSC1/TSC2/mTOR signaling causes disruption of Sertoli cell polarity and spermatogenesis. Human molecular genetics. 2012 Oct 15;21(20):4394-405.	Kobayashi T, Minowa O, Sugitani Y, Takai S, Mitani H, Kobayashi E, Noda T, Hino O. A germ-line Tsc1 mutation causes tumor development and embryonic lethality that are similar, but not identical to, those caused by Tsc2 mutation in mice. Proceedings of the National Academy of Sciences. 2001 Jul 17;98(15):8762-7.
TSC2	Abnormal spermatogenesis, small testes	Tanwar PS, Kaneko-Tarui T, Zhang L, Teixeira JM. Altered LKB1/AMPK/TSC1/TSC2/mTOR signaling causes disruption of Sertoli cell polarity and spermatogenesis. Human molecular genetics. 2012 Oct 15;21(20):4394-405.	Kobayashi T, Minowa O, Kuno J, Mitani H, Hino O, Noda T. Renal carcinogenesis, hepatic hemangiomatosis, and embryonic lethality caused by a germ-line Tsc2 mutation in mice. Cancer research. 1999 Mar 15;59(6):1206-11. Hernandez O, Way S, McKenna III J, Gambello MJ. Generation of a conditional disruption of the Tsc2 gene. genesis. 2007 Feb;45(2):101-6.
WT1	Azoospermia, small testes	Patek CE, Saunders PT, Miles CG, Berry RL, Hastie ND, Sharpe RM, Hooper ML. Gonadal effects of a mouse Denys-Drash syndrome mutation. Transgenic research. 2005 Oct;14:691-702.	Hu Q, Gao F, Tian W, Ruteshouser EC, Wang Y, Lazar A, Stewart J, Strong LC, Behringer RR, Huff V. Wt1 ablation and Igf2 upregulation in mice result in Wilms tumors with elevated ERK1/2 phosphorylation. The Journal of clinical investigation. 2011 Jan 4;121(1):174-83.

## Sheet: Table S8
Supplementary Table S8. Common CHEK2 variants associated with the predisposition to cancer.
Variant data (hg38) cDNA, protein change (rs-number)	Variant classification	ESTAND study group		Population-based Estonian Biobank WES or WGS data a	Fisher’s exact testb
	Franklin ClinVar	infertile men n=522	fertile men n=323	n= 4776	P-value
CHEK2:c.470 T>C, p.Ile157Thr (rs17879961)	LP P/LP/VUS	42 8.1%	18 5.6%	8.6%	n.s.
CHEK2:c.1100delC, p.Thr367fs (rs555607708)	P P	3 0.5%	3 0.9%	0.6%	n.s.
CHEK2:c.319+2T>A (rs587782401)	P P/LP	1 0.1%	3 0.9%	n.a	n.s.
a Population-based subjects (47% female) representing the geographic distribution of inhabitants in Estonia (1)
b No statistically significant differences were detected in allele frequencies of CHEK2 risk variants in pairwise comparisons of ESTAND infertile men, ESTAND fertile men, and if possible, Estonian Biobank participants.
ESTAND, ESTonian ANDrology; LP, likely pathogenic; n.a, not applicable; n.s, not significant; P, pathogenic; VUS, variant of unknown significance
References
1. Pavlovica K, Irmejs A, Noukas M, Palover M, Kals M, Tonisson N, et al. Spectrum and frequency of CHEK2 variants in breast cancer affected and general population in the Baltic states region, initial results and literature review. Eur J Med Genet. 2022 May;65(5):104477.
